# Supplementary material for: Early alveolar macrophage response and IL-1R-dependent T cell priming determine transmissibility of Mycobacterium tuberculosis strains
Source: Nat Commun. 2022 Feb 16;13:884. doi: 10.1038/s41467-022-28506-2 (PMC8850437; doi:10.1038/s41467-022-28506-2)
Supplement: Supplementary file 4 — Source Data [file 41467_2022_28506_MOESM4_ESM.xlsx]

## Sheet: Fig 1a
Fig 1a
LT-1	LT-1	LT-1	LT-1	LT-1	HT-1	HT-1	HT-1	HT-1	HT-1
200	175	190			172	185	198
900000	740000	700000	780000	980000	1080000	780000	860000	1180000	1100000
22800000	21400000	24600000	21800000	25800000	2800000	3800000	5800000	5800000	1800000
32600000	38200000	38000000	38400000	27200000	2000000	3400000	6800000	6800000	6200000
24000000	23200000	22000000	44800000	50000000	1200000	1200000	1600000	1000000	2400000

## Sheet: Fig 1b
Fig 1b
LT-1	HT-1
4000	39000
2000	34000
8000	31000
6000	29000
2000	36000

## Sheet: Fig 1c
Fig 1c
LT-1	HT-1
10	800
1	300
1	200
1	200
1	400

## Sheet: Fig 2a
Fig 2a
	Mtb-HT1	Mtb-HT1	Mtb-HT1	Mtb-HT1	Mtb-HT1	Mtb-LT1	Mtb-LT1	Mtb-LT1	Mtb-LT1	Mtb-LT1
2	1920000	2130000	2240000	1530000	1600000	510000	610000	680000	620000	540000
3	2640000	3200000	3200000	2880000	2960000	3600000	3440000	2880000	2960000	3520000
4	1780000	1430000	1650000	1980000	1580000	1430000	1630000	2120000	1310000	2130000

## Sheet: Fig 2b
Fig 2b
	LT1	LT1	LT1	LT1	LT1	LT1	LT1	LT1	LT1	HT1	HT1	HT1	HT1	HT1	HT1	HT1	HT1	HT1
2	14341	14188	12725	16237	18822	14280	8308	9764	3012	97348	101081	50559	113406	67553	68491	77077	92691
4	165480	159747	242492	173055	149097					170555	177306	217169	162305	165945

## Sheet: Fig 2c
Fig 2c
Weeks Post Infection	LT-1	LT-1	LT-1	LT-1	LT-1	LT-1	LT-1	LT-1	LT-1	HT-1	HT-1	HT-1	HT-1	HT-1	HT-1	HT-1	HT-1
2	733	581	655	573	526	654	345	312	114	12400	12500	5920	9580	5320	4930	6770	7310
4	1355.81	248.488	1986.56	988.428	869.152					6259.57	6109.28	10420.3	6353.14	8790.59

## Sheet: Fig 2d
Fig 2d
Weeks Post Infection	LT-1	LT-1	LT-1	LT-1	LT-1	LT-1	LT-1	LT-1	LT-1	HT-1	HT-1	HT-1	HT-1	HT-1	HT-1	HT-1	HT-1
2	890	1430	1140	1260	805	854	394	641	266	6720	7640	3120	7410	4970	4120	4970	6100
4	3603.6	1739.42	2648.74	1335.71	968.484					7437.84	7670.84	11012.4	7301.37	9538.09

## Sheet: Fig 2e
Fig 2e
Weeks Post Infection	LT-1	LT-1	LT-1	LT-1	LT-1	LT-1	LT-1	LT-1	LT-1	HT-1	HT-1	HT-1	HT-1	HT-1	HT-1	HT-1	HT-1
2	523	1280	1020	1290	964	1010	444	381	139	7510	6060	798	5950	3330	3230	4250	4220
4	5744.36	4659.15	12846.4	5877.14	4718.25					994.167	657.501	1618.31	663.761	807.299

## Sheet: Fig 2f
Fig 2f
Weeks Post Infection	LT-1	LT-1	LT-1	LT-1	LT-1	LT-1	LT-1	LT-1	LT-1	HT-1	HT-1	HT-1	HT-1	HT-1	HT-1	HT-1	HT-1	HT-1
2	890	1300	1060	1710	920	1300	604	744	278	4430	3340	1040	4370	1970	2300	3800	4450	4450
4	8812.77	8448.59	12890.5	5690.14	3402.11					994.167	602.709	1539.36	695.368	867.099

## Sheet: Fig 3a
Fig 3a
LT1	HT1
820000	1020000
860000	1080000
880000	1000000
780000	1060000
740000	1040000

[truncated: 23 more sheets: Fig 3b, Fig 3c, Fig 3d, Fig 3e, Fig 3f, Fig 4a, Fig 4b, Fig 4c, Fig 4d, Fig 4e, Fig 5a, Fig 5b, Fig 5c, Fig 6a, Fig 6b, Fig 6c, Fig 7a, Fig 7b, Fig 7c, Fig 7d …]
